# Supplementary material for: BacCapSeq: a Platform for Diagnosis and Characterization of Bacterial Infections
Source: mBio. 2018 Oct 23;9(5):e02007-18. doi: 10.1128/mBio.02007-18 (PMC6199491; doi:10.1128/mBio.02007-18)
Supplement: TABLE S1 [file mbo005184119st1.xlsx]

## Sheet: S1_baceriallist_20170203.txt
Table S1. Bacteria targeted in BacCapSeq.
GenomeID	Species Name	Strain Name	Genome Length	CDS Length
1.32513e+06	Helicobacter fennelliae	MRY12-0050	2155647	1928889
1313.7	Streptococcus pneumoniae	strain 225994	2473562	2156347
342451	Staphylococcus saprophyticus	subsp. saprophyticus ATCC 15305	2577899	2141946
13690.2	Sphingobium yanoikuyae	strain B2	5901687	5313993
1.40331e+06	Lactobacillus gasseri	130918	1955817	1747071
521007	Neisseria gonorrhoeae	NCCP11945	2236178	1859739
243276	Treponema denticola	ATCC 35405	2843201	2585469
1648.21	Erysipelothrix rhusiopathiae	strain GXBY-1	1876490	1675233
83554.7	Chlamydia psittaci	strain Ho Re lower	1239672	1126943
1.40889e+06	Brucella canis	str. Oliveri	3318660	2851011
553178	Capnocytophaga sputigena	ATCC 33612	2988915	2640117
470.13	Acinetobacter baumannii	strain AB30	4335793	3827520
941429	Shigella dysenteriae	CDC 74-1112	4592898	3898374
1.13894e+06	Enterococcus faecium	EnGen0375 [PRJNA206264]	3073033	2588811
997885	Bacteroides ovatus	CL02T12C04	7877545	7074510
469610	Burkholderiales bacterium	1_1_47	2643265	2267589
550773	Ureaplasma urealyticum	serovar 9 str. ATCC 33175	947165	854097
272832	Neisseria meningitidis	FAM18	2194961	1886319
1.20672e+06	Nocardia asiatica	NBRC 100129	8396852	7019652
469378	Cryptobacterium curtum	DSM 15641	1617804	1379547
545774	Streptococcus gallolyticus	subsp. gallolyticus TX20005	2239771	1956687
1.38175e+06	Brevibacterium sp.	VCM10	3844920	3423168
1.074e+06	Cronobacter condimenti	1330	4456592	3858804
1.19152e+06	Vibrio harveyi	ZJ0603	6626696	5594151
1.15861e+06	Enterococcus gilvus	ATCC BAA-350 [PRJNA206359]	4179913	3613452
211110	Streptococcus agalactiae	NEM316	2211485	1957587
1.15042e+06	Bifidobacterium dentium	JCM 1195 = DSM 20436	2668067	2361810
441158	Burkholderia thailandensis	MSMB43	7245989	6466938
1504.11	Clostridium septicum	strain P1044	3298970	2854944
1.33463e+06	Enterobacter cloacae	EC_38VIM1	5140210	4496121
272948	Rickettsia prowazekii	str. Madrid E	1111523	850581
818.4	Bacteroides thetaiotaomicron	strain 14-106904-2	6554963	5954626
87883.4	Burkholderia multivorans	strain D2095	6668882	5957769
1.006e+06	Leminorella grimontii	ATCC 33999	4217979	3597366
1.19057e+06	Stenotrophomonas maltophilia	EPM1	9567626	8372517
1.24297e+06	Campylobacter concisus	UNSWCS	2072911	1858716
1661.14	Trueperella pyogenes	strain 1117_TPYO	4339061	3916941
216595	Mycobacterium marinum	M	6660144	5939325
272633	Mycoplasma penetrans	HF-2	1358633	1193352
991936	Vibrio cholerae	HC-81A1	4084020	3545079
47466.3	Borrelia miyamotoi	CT14D4	907293	836034
1.45019e+06	Streptococcus uberis	6780	1960858	1774536
827.3	Campylobacter ureolyticus	strain CIT007	1665702	1533513
547045	Neisseria sicca	ATCC 29256	2824960	2274387
527012	Yersinia kristensenii	ATCC 33638	5023212	4295709
226186	Enterococcus faecalis	V583	3359974	2914284
1.71502e+06	Enterobacter sp.	HMSC055A11	5771047	5147646
717608	Clostridium cf.	saccharolyticum K10	3769775	3100935
243273	Mycoplasma genitalium	G37	580076	550602
1.2346e+06	Ochrobactrum intermedium	M86	5174353	4455606
1.1707e+06	Rhodococcus sp.	R1101	4498032	3721392
283166	Bartonella henselae	str. Houston-1	1931047	1462377
1302.34	Streptococcus gordonii	strain FSS3	2308242	2053659
445970	Alistipes putredinis	DSM 17216	2547410	2030679
521001	Providencia rettgeri	DSM 1131	4747235	3833925
1.6759e+06	Acinetobacter sp.	VT 511	3416321	2909631
336983	Mycobacterium tuberculosis	F11	4424435	4010607
1.33128e+06	Bordetella pertussis	CHOC0019	4149726	3710577
43675.3	Rothia mucilaginosa	strain NUM-Rm6536	2292716	1909845
1363.18	Lactococcus garvieae	M14	2253704	1964049
401472	Corynebacterium ureicelerivorans	strain IMMIB RIV-2301	2328280	2063352
246432	Staphylococcus equorum	strain 738_7	3070780	2602473
484.5	Neisseria flavescens	strain CD-NF2	2345024	2060904
742729	Bifidobacterium animalis	subsp. lactis Bi-07	1938822	1667571
398578	Burkholderia ambifaria	MC40-6	7642536	6484158
546268	Neisseria subflava	NJ9703	2272049	1942728
500638	Edwardsiella tarda	ATCC 23685	3701950	2893728
568814	Streptococcus suis	BM407	2170808	1886871
596328	Mobiluncus mulieris	28-1	2444798	2080260
1.267e+06	Mycoplasma hominis	ATCC 27545	715165	649725
1309.88	Streptococcus mutans	strain AD01	2066006	1808274
515609	Ureaplasma parvum	serovar 1 str. ATCC 27813	753674	687795
283165	Bartonella quintana	str. Toulouse	1581384	1178793
445975	Clostridium ramosum	DSM 1402	3235195	2840595
714315	Leptotrichia goodfellowii	DSM 19756	2280962	2057127
748004	Vibrio vulnificus	VVyb1(BT3)	10784829	9391059
340100	Bordetella petrii	DSM 12804	5287950	4596405
32022.1	Campylobacter jejuni	subsp. jejuni strain 00-0949	1831013	1719324
1.33934e+06	Parabacteroides distasonis	str. 3776 D15 i	5788520	5056515
272944	Rickettsia conorii	str. Malish 7	1268755	1031538
85698.2	Achromobacter xylosoxidans	strain MN001	5876049	5285721
764291	Streptococcus urinalis	2285-97	2145755	1886991
59201.2	Salmonella enterica	subsp. enterica strain YU39	5190370	4587375
471881	Proteus penneri	ATCC 35198	3747952	3053205
500640	Enterobacter cancerogenus	ATCC 35316	4635488	4062045
1.04152e+06	Mycobacterium colombiense	CECT 3035	5573201	5049537
218496	Tropheryma whipplei	TW08/27	925938	809589
519442	Streptobacillus moniliformis	DSM 12112	1673280	1499988
1.18961e+06	Staphylococcus massiliensis	CCUG 55927	2318102	1927416
931437	Staphylococcus aureus	subsp. aureus CIG1500	3067858	2541390
300.12	Pseudomonas mendocina	strain 1267_PMEN	6737888	6084486
1.37013e+06	Legionella pneumophila	Leg01/16	3622637	2996880
29461.1	Brucella suis	strain ZW046	3493280	3023487
386895	Streptococcus iniae	9117	2078160	1852968
1.7364e+06	Arthrobacter sp.	Soil736	5887135	5154267
1.19772e+06	Salmonella bongori	N268-08	4773537	4175097
479438	Eggerthella lenta	DSM 2243	3632260	3114063
471875	Providencia stuartii	ATCC 25827	4596738	3742128
1.26291e+06	Mycoplasma sp.	CAG:956	1442272	1289904
176280	Staphylococcus epidermidis	RP62A	2643840	2198358
428127	Clostridium spiroforme	DSM 1552	2507885	2168592
76860.6	Streptococcus constellatus	925_SCON	2043273	1822344
670.961	Vibrio parahaemolyticus	strain FORC_023	5015214	4337505
992065	Helicobacter pylori	Hp H-18	1759874	1588575
1.19313e+06	Parascardovia denticolens	IPLA 20019	1995225	1692231
796945	Oribacterium sp.	ACB8	2481911	2189736
1.19409e+06	Yersinia enterocolitica	subsp. enterocolitica WA-314	4518498	3833265
1719.14	Corynebacterium pseudotuberculosis	strain 39	2403579	2124336
553218	Campylobacter rectus	RM3267	2496160	2110443
747.324	Pasteurella multocida	strain NIVEDI/PMS-1	2543931	2268661
1.21255e+06	Staphylococcus arlettae	CVD059	2562113	2151681
1.29933e+06	Mycobacterium kansasii	662	6896162	6062763
992012	Vibrio sp.	HENC-03	5881862	5062686
596318	Acinetobacter radioresistens	SK82	3274578	2770728
649742	Actinomyces odontolyticus	F0309	2430527	2007258
355276	Leptospira borgpetersenii	serovar Hardjo-bovis str. L550	3931782	3237096
562983	Gemella sanguinis	M325	1747214	1489983
864570	Streptococcus bovis	ATCC 700338	2077360	1767708
1.17531e+06	Rickettsia honei	RB	1268758	1026309
342113	Burkholderia oklahomensis	strain EO147	7313670	6258960
1.1722e+06	Clostridium sordellii	8483	7613862	6043227
1.20673e+06	Nocardia exalbida	NBRC 100660	7337483	6346974
1.88275e+06	Afipia sp.	GAS231	7584236	6631098
1.14e+06	Enterococcus avium	ATCC 14025	4619322	3971613
222.8	chromobacter undefined	7393	6891463	6041772
1.43171e+06	Pseudomonas aeruginosa	VRFPA07	7177216	6226170
257309	Corynebacterium diphtheriae	NCTC 13129	2488635	2168952
83558.2	Chlamydia pneumonia	UNKNOWN	1229887	1112265
1.29933e+06	Mycobacterium ulcerans	str. Harvey	6247430	5197422
1681.46	Bifidobacterium bifidum	strain 85B	2360966	2051940
208962	Escherichia albertii	strain K7394	5120257	4529373
873517	Capnocytophaga ochracea	F0287	2655842	2267472
269485	Ehrlichia canis	str. Jake	1315030	952644
434924	Coxiella burnetii	CbuK_Q154	2102380	1821327
1.23048e+06	Bradyrhizobium sp.	DFCI-1	7645871	6517140
216816	Bifidobacterium longum	strain 981_BLON	3121288	2704191
71999.8	Kocuria palustris	strain W4	3085907	2741640
1.20859e+06	Cronobacter malonaticus	681	4520983	3367032
904338	Staphylococcus warneri	VCU121	2441494	2038356
28131.4	Prevotella intermedia	strain 17-2	2737273	2386833
470735	Brucella inopinata	BO1	3355593	2929914
1.18824e+06	Mycoplasma capricolum	subsp. capricolum 14232	1032230	915789
557598	Laribacter hongkongensis	HLHK9	3169329	2678031
1.26775e+06	Corynebacterium urealyticum	DSM 7111	2316065	2009727
203276	Tannerella forsythia	ATCC 43037	3405521	2992134
303.188	Pseudomonas putida	strain FDAARGOS_121	6958027	6169482
813.62	Chlamydia trachomatis	strain H17IMS	18778151	16345362
445336	Clostridium botulinum	Bf	4194816	3373134
758847	Leptospira santarosai	serovar Shermani str. LT 821	3874350	3339084
932676	Shigella boydii	ATCC 9905	5127771	4404261
216600	Shigella sonnei	53G	5179725	4383876
883081	Alloiococcus otitis	ATCC 51267	1776951	1516857
1.68987e+06	Shewanella sp.	Sh95	4820870	4182549
883092	Lactobacillus crispatus	FB077-07	2519002	2174664
349748	Yersinia pseudotuberculosis	IP 31758	4935125	4148253
1.44174e+06	Fusobacterium necrophorum	BFTR-2	2608490	2152095
306264	Campylobacter upsaliensis	RM3195	1773834	1653024
1.07413e+06	Streptococcus sobrinus	TCI-157	6599903	4512978
527019	Bacillus thuringiensis	IBL 200	6731790	5431932
1.34824e+06	Kingella kingae	KK245	1849366	1588950
765063	Propionibacterium acnes	HL099PA1	2562711	2254332
1.41692e+06	Aeromonas hydrophila	NJ-35	5279644	4641681
649743	Actinomyces sp.	oral taxon 848 str. F0332	2519868	2082282
37734.1	Enterococcus casseliflavus	strain NLAE-zl-G268	3686667	3242505
28450.2	Burkholderia pseudomallei	strain QCMRI_BP07	7767989	6877590
698956	Gardnerella vaginalis	1400E	1715062	1476429
1.34165e+06	Mycobacterium septicum	DSM 44393	6863376	6170700
331272	Burkholderia cenocepacia	AU 1054	7279116	6257361
1.19863e+06	Mycobacterium massiliense	str. GO 06	5068807	4597050
904334	Staphylococcus capitis	VCU116	2443792	2093082
373666	Yersinia pestis	biovar Orientalis str. IP275	5310846	4462500
1.17651e+06	Burkholderia glumae	AU6208	4833213	3713397
648.78	Aeromonas caviae	strain 8LM	4477475	3948033
546274	Eikenella corrodens	ATCC 23834	2165061	1802454
1.33126e+06	Bordetella hinzii	8-296-03	9138220	8153910
1.33125e+06	Bordetella bronchiseptica	SEAT0007	4046199	3641496
553219	Campylobacter showae	RM3277	2060086	1839927
868129	Prevotella bivia	DSM 20514	2520138	2157033
1.46393e+06	Streptomyces sp.	NRRL WC-3683	11824600	9076380
374933	Haemophilus influenzae	PittII	1952112	1738566
291112	Photorhabdus asymbiotica	strain ATCC 43949	5094138	4252743
562982	Gemella morbillorum	M424	1749799	1493418
561522	Streptococcus pyogenes	MGAS2111	2019649	1637502
546272	Brucella melitensis	ATCC 23457	3311219	2892264
521000	Providencia alcalifaciens	DSM 30120	4009093	3394839
1.24765e+06	Bordetella holmesii	70147	3766893	3345585
1.31598e+06	Plesiomonas shigelloides	302-73	3772953	3112590
1.2489e+06	Escherichia coli	O145:H28 str. RM13514	5737294	5039106
573.224	Klebsiella pneumoniae	strain U41	5857665	5205553
305.91	Ralstonia solanacearum	strain 58_RSOL	6176144	5524026
1.20866e+06	Cronobacter dublinensis	582	4699149	3188865
561304	Mycobacterium leprae	Br4923	3268071	2219856
546275	Fusobacterium periodonticum	ATCC 33693	2592091	2225847
1.1551e+06	Borrelia crocidurae	str. Achema	1526606	1211481
1.33675e+06	Vibrio fluvialis	PG41	5339159	4544223
1.84166e+06	Serratia sp.	14-2641	6343511	5571464
883116	Klebsiella oxytoca	1931-09-01	6173601	5474324
29489.3	Aeromonas enteropelogenes	strain 1999lcr	4054080	2982687
314723	Borrelia hermsii	DAH	922307	855342
1.23999e+06	Morganella morganii	SC01	4138684	3612831
452436	Streptococcus dysgalactiae	subsp. equisimilis AKSDE4288	2217546	1959169
1408.43	Bacillus pumilus	B4127	3887138	3412113
418136	Francisella tularensis	subsp. tularensis WY96-3418	1898476	1690713
1.43426e+06	Aggregatibacter actinomycetemcomitans	serotype e str. SA2876	2254258	2001912
526994	Bacillus cereus	AH1273	5790501	4685871
1575.5	Leifsonia xyli	strain SE134	3596761	3319886
1496.84	Peptoclostridium difficile	strain LIBA-5704	4549499	3829113
663.78	Vibrio alginolyticus	strain UCD-9C	5862215	5123346
997761	Paenibacillus mucilaginosus	K02	8770140	7319625
575585	Acinetobacter calcoaceticus	RUH2202	3876196	3252219
638315	Legionella longbeachae	D-4968	4085043	3475188
1.39809e+06	Inquilinus limosus	MP06	6934542	5550528
1502.21	Clostridium perfringens	strain FORC_025	3343822	2807826
553184	Atopobium rimae	ATCC 49626	1620446	1424292
498740	Borrelia burgdorferi	64b	1485884	1301337
1.05197e+06	Granulibacter bethesdensis	CGDNIH2	2736589	2481789
411902	Bacteroides caccae	ATCC 43185	4563384	4027398
1335.2	Streptococcus equinus	strain Sb09	2042259	1838445
306537	Corynebacterium jeikeium	K411	2476822	2137170
290339	Citrobacter koseri	ATCC BAA-895	4735357	4143930
693750	Brucella sp.	BO2	3296389	2870268
529508	Proteus mirabilis	HI4320	4099895	3444813
294.17	Pseudomonas fluorescens	strain AU20219	7275643	6473034
195.282	Campylobacter coli	strain FB1	1732548	1621209
411555	Borrelia afzelii	K78	1309078	1163688
172045	Elizabethkingia miricola	strain EM_CHUV	4286053	3864696
525283	Fusobacterium nucleatum	subsp. nucleatum ATCC 23726	2221572	2017785
553205	Corynebacterium amycolatum	SK46	2508284	2162409
243160	Burkholderia mallei	ATCC 23344	5835527	5014644
115711	Chlamydophila pneumoniae	AR39	1229853	1109094
212043	Anaplasma phagocytophilum	HZ	1471282	1074840
1.2141e+06	Mycobacterium fortuitum	subsp. fortuitum DSM 46621 = ATCC 6841	6525646	5833491
1.33927e+06	Bacteroides fragilis	str. B1 (UDC16-1)	7548423	6553215
211759	Serratia marcescens	subsp. marcescens strain 950165859	6999081	6083286
537972	Helicobacter cinaedi	CCUG 18818	2204175	1958751
393117	Listeria monocytogenes	FSL J1-194	2980528	2688549
243244	Mycobacterium avium	104	5475491	4913520
1513.24	Clostridium tetani	ATCC 453	2890535	2545752
1.1586e+06	Enterococcus flavescens	ATCC 49996 [PRJNA206349]	3592251	3123207
1328.2	Streptococcus anginosus	strain J4211	1924513	1699176
28038	Streptococcus mitis	strain SK629	2213700	1913889
592021	Bacillus anthracis	str. A0248	5503926	4620222
537970	Helicobacter canadensis	MIT 98-5491	1631445	1439679
596326	Lactobacillus jensenii	208-1	3305024	2933394
257311	Bordetella parapertussis	12822	4773551	4318380
766154	Shigella flexneri	1235-66	8597088	7002369
1531.8	Clostridium clostridiiforme	strain ATCC 25537	5465751	4849840
360107	Campylobacter fetus	subsp. fetus 82-40	1773615	1632693
1.33801e+06	Elizabethkingia anophelis	NUHP1	4326189	3842145
537972	Helicobacter pullorum	MIT 98-5489	1928649	1695156
756012	Vibrio mimicus	SX-4	4272179	3752331
1.4055e+06	Staphylococcus simulans	UMC-CNS-990	2744113	2361060
1.16192e+06	Brachyspira pilosicoli	WesB	2889522	2529369
247157	Nocardia farcinica	IFM 10152	6292344	5257485
1.33531e+06	Burkholderia vietnamiensis	AU4i	9201303	7735050
879301	Lactobacillus iners	LEAF 2053A-b	1362693	1184628
1590.17	Lactobacillus plantarum	strain 38	5335906	4397407
1.1211e+06	Bacteroides massiliensis	B84634 = Timone 84634 = DSM 17679 = JCM 13223 [PRJNA199226]	4507232	4011354
592316	Pantoea sp.	At-9b	6312783	5446200
1.16228e+06	Mycobacterium abscessus	M24	5486355	4787211
1.33542e+06	Mycobacterium intracellulare	MIN_052511_1280	6330544	5657133
357244	Orientia tsutsugamushi	str. Boryong	2127051	1545141
1.15861e+06	Enterococcus pallens	ATCC BAA-351 [PRJNA206355]	5433413	4743447
699034	Clostridium difficile	BI1	4464700	3689148
553207	Corynebacterium matruchotii	ATCC 14266	2835440	2377746
1.23034e+06	Legionella anisa	str. Linanisette	4314769	3752013
367738	Arcobacter butzleri	RM4018	2341251	2167800
121719	Pannonibacter phragmitetus	strain 31801	5669701	5012778
412419	Borrelia duttonii	Ly	1532728	1310154
243277	Treponema pallidum	subsp. pallidum str. Nichols	1139633	1063617
1.20678e+06	Bartonella bacilliformis	INS	1444107	1189044
411465	Parvimonas micra	ATCC 33270	1698951	1500612
575587	Acinetobacter junii	SH205	3454656	2847876
553178	Capnocytophaga gingivalis	ATCC 33624	2665755	2318955
392022	Rickettsia rickettsii	str. 'Sheila Smith'	1257710	1012374
455432	Nocardia terpenica	strain IFM 0406	9282228	8331682
562981	Gemella haemolysans	M341	2014192	1698903
33892.2	Mycobacterium bovis	BCG strain 3281	4410431	4020063
350702	Burkholderia dolosa	AUO158	6420400	5294946
1492.17	Clostridium butyricum	NOR 33234	4922643	4114995
189518	Leptospira interrogans	serovar Lai str. 56601	4691184	3620223
412418	Borrelia recurrentis	A1	1156178	1020492
1.19869e+06	Brucella abortus	CNGB 759	3285661	2834922
575588	Acinetobacter lwoffii	SH145	3462137	2732334
1363.19	Lactococcus garvieae	MT14	2253704	1964214
1338.25	Streptococcus intermedius	567_SINT	2069778	1831890
360106	Campylobacter curvus	525.92	1971264	1799760
1.074e+06	Cronobacter universalis	NCTC 9529	4334001	3838137
722438	Mycoplasma pneumoniae	FH	817207	753633
205920	Ehrlichia chaffeensis	str. Arkansas	1176248	915141
585054	Escherichia fergusonii	ATCC 35469	4643861	4087158
40041.1	Streptococcus equi	subsp. zooepidemicus strain H70	2149868	1818459
1.20866e+06	Cronobacter sakazakii	696	4872075	3430317
1.84409e+06	Pseudomonas sp.	22 E 5	14113034	12657564
28110.1	Francisella philomiragia	GA01-2794	2152054	1985793
1.40827e+06	Corynebacterium ulcerans	FRC58	2542597	2256624
388920	Streptococcus sanguinis	SK36	2388435	2094633
1.05446e+06	Streptococcus pseudopneumoniae	IS7493	2190731	1889532
562973	Actinomyces viscosus	C505	3115155	2599089
498743	Borrelia garinii	PBr	1263817	1095036
1.73669e+06	Rickettsia sp.	Tenjiku01	1256207	1031916
702446	Bacteroides vulgatus	PC510	4774434	4219206
1.31874e+06	Candidatus Bartonella	ancashi strain 20.00	1467695	1211280
1.20859e+06	Cronobacter turicensis	564	4549346	3354072
1.40334e+06	Porphyromonas gingivalis	381	2378872	2075523
480419	Mycobacterium lepromatosis	strain Mx1-22A	3206741	2532285
1.0032e+06	Rickettsia typhi	str. B9991CWPP	1112957	837135
