# Supplementary material for: BacCapSeq: a Platform for Diagnosis and Characterization of Bacterial Infections
Source: mBio. 2018 Oct 23;9(5):e02007-18. doi: 10.1128/mBio.02007-18 (PMC6199491; doi:10.1128/mBio.02007-18)
Supplement: TABLE S2 [file mbo005184119st2.xlsx]

## Sheet: Sheet1
Table S2. Antimicrobial resistance genes detected in cultured blood samples.
Sample 1, Pseudomonas aeruginosa (Bacterium Identified)
Readsa	AMR Gene	Readsa	AMR Gene	Readsa	AMR Gene
5654	mexB	698	oprJ	336	TriB
4268	mexD	692	OXA-50	329	mexL
3925	mexF	688	OpmH	320	mexM
2257	mexI	564	opmD	250	APH(3')-IIb
2121	TriC	535	PDC-7	233	nalD
2016	mexK	504	mexP	230	oprN
1995	mexW	500	nfxB	219	emrE
1942	mexQ	490	catB7	210	mexG
1206	amrB	470	mexE	208	PDC-5
1200	arnA	456	opmE	113	amrA
1156	mexA	442	mexH	107	FosA
1093	mexN	424	mexV	99	mexX
848	oprM	359	mexJ	55	mdtP
791	PmrB	358	mexC	47	mexD
740	mexS	352	TriA
Sample 2, Escherichia coli (Bacterium Identified)
Readsa	AMR Gene	Readsa	AMR Gene	Readsa	AMR Gene
2787	emrR	1462	emrK	869	acrA
2730	adiY	1447	acrE	608	emrE
2632	emrA	1442	dfrA1	590	gadX
2610	mdfA	1410	H-NS	571	evgA
2521	leuO	1386	TEM-4	525	aadA8
2226	PmrC	1370	gadE	471	aadA
2201	mdtE	1361	aadA24	364	TEM-6
2089	baeS	1239	kdpE	152	TEM-153
2003	gadW	1236	acrB	135	TEM-143
1869	PmrB	1185	aminocoumarin	132	TEM-79
1846	TEM-115	1147	dfrA1	124	aadA6
1784	mdtN	1035	acrS	118	ACT-24
1696	sat-1	939	marA	97	MIR-2
1668	baeR	896	TEM-80	94	mdtK
1546	mdtP
Sample 3, Morganella morganii (Bacterium Identified)
Readsa	AMR Gene	Readsa	AMR Gene	Readsa	AMR Gene
2482	DHA-20	701	smeB	188	YojI
1176	DHA-17	599	CRP	164	cpxR
1172	DHA-21	433	acrD	143	mfd
868	acrB	321	DHA-19	77	mdtF
775	DHA-1	197	catII
Sample 4, Haemophilus influenzae (Bacterium Identified)
Reads	AMR Gene
8761	hmrM
a Only read counts above the positivity threshold of <10/million reads are shown.
