# Supplementary material for: BacCapSeq: a Platform for Diagnosis and Characterization of Bacterial Infections
Source: mBio. 2018 Oct 23;9(5):e02007-18. doi: 10.1128/mBio.02007-18 (PMC6199491; doi:10.1128/mBio.02007-18)
Supplement: TABLE S3 [file mbo005184119st3.xlsx]

## Sheet: S2_Characterization
Table S3. Bacteria and polymerase chain reaction assay used in BacCapSeq validation.
Bacteria	Gene Target	Primers	Source	Accession #	Genome size	coding region size
M. tuberculosis	pncA	pnc270F TCTCGGCCAGGATGAATTTG	This study	NC_000962
		pnc340P TTTGAAGGTGGGGCGCACGA
		pnc429R CGCTACCACCATTTCTTCGA
K. pneumoniae	hyn	hln240F AAACGGCTATCTCTGGAAGC	This study	NC_016845
		hln335P CCCACCACCAGCAGACGAACTT
		hln376R TGTACTTCTTGTTGGCCTCG
E. coli	eaeA	int2253F TGCCCCGTTGAGTATTGATG	This study	FM180568
		int2292P AGCCCCCGTGATACCAGTACCA
		int2357R GCCTGTAGCTTAACCTGACC
S. pneumoniae	pln	pln186F AACAGCTACCAACGACAGTC	This study	NC_003098
		pln213P TCCACTACGAGAAGTGCTCCAGGA
		pln279R ATCAACCGCAAGAAGAGTGG
C. jejuni	hipO	hip57F ATAGGAAAAACAGGCGTTGT	This study	NC_002163
		hip119P AGGCAAAGCATCCATATCTGCACGA
		hip206R ACCACAAGCATGCATTACAT
N. meningitidis	ctrA	ctr935F CGGCAGAACGTCAGGATAAA	This study	NC_003112
		ctr973P GGCAGTGAGGCAGAGATTCCA
		ctr1026R ATGCGCATCAGCCATATTCA
B. pertussis	ptxA	ptx136F TGCGTTTTGATGGTGCCTAT	This study	AXSM02000007
		ptx205P CGGTACCATCGCGCGACTTT
		ptx257R CAATCCAACACGGCATGAAC
V. cholerae	gbpA	gbp594R GTCGATCACGTTGTAGAAGG	This study	NC_012583
		gbp512P TGCCTGAGCGCGAAGGGTAT
		gbp450F GTTCTGTGTCGTTGAAGGAA
S. typhi	staG	STPr CATTTGTTCTGGAGCAGGCTGACGG	Nga et al. (2010) a	AE014613
		ST-Frt CGCGAAGTCAGAGTCGACATAG
		ST-Rrt AAGACCTCAACGCCGATCAC
S. agalactiae	cpsB	cps536F GCTTTAAGAAAAGAGCCCGT	This study	CP019978
		cps576P TGCATATCACTCGCTACAAAATGCACT
		cps637R CTTCTGCTAAAAATGGCGGT
a Nga TVT, Karkey A, Dongol S, Thuy HN, Dunstan S, Holt K, Campbell JI, Chau TT, Chau NVV, Arjyal A, and Koirala S. 2010. The sensitivity of real-time PCR amplification targeting invasive Salmonella serovars in biological specimens. BMC infectious diseases, 10(1), p.125.
